# Supplementary material for: Genome dynamics of multidrug-resistant Acinetobacter baumannii during infection and treatment
Source: Genome Med. 2016 Mar 3;8:26. doi: 10.1186/s13073-016-0279-y (PMC4776386; doi:10.1186/s13073-016-0279-y)
Supplement: Additional file 1: Table S1. — Summary of patient and isolate data. Clade designation and infection type (monoclonal, polyclonal, mixed) is based on strain relatedness in the core phylogeny (Fig. 1). Number of SNVs (isolate-specific, patient-restricted, patient-dependent); number of ISAba1 events (isolate-specific, patient-restricted, patient-dependent). (XLSX 32 kb) [file 13073_2016_279_MOESM1_ESM.xlsx]

## Sheet: Sheet2
Patient	Isolate	Strain	Date	Hopsital	Ward	Source	Clade	Isolate specific SNV	Patient restricted SNV	Patient specific SNV	Isolate specific ISAba1	Patient restricted ISAba1	Patient specific ISAba1
17	52	ABUH1752	2007-10-12	Main	ICU	CATHETER	other	NA			NA
17	151	ABUH17151	2008-03-18	Main	ER	URINE	C	3	5	62	1		5
17	182	ABUH17182	2008-04-20	Main	ER	URINE	C	0			0
17	202	ABUH17202	2008-05-15	Main	ER	URINE	C	3			1
17	465	ABUH17465	2009-12-29	Main	ICU	SPUTUM	D	NA			NA
41	486	ABUH41486	2010-03-15	Main	ICU	SPUTUM	D	0	2	4	0
41	487	ABUH41487	2010-03-21	Main	ICU	SPUTUM	D	1			0	1
41	488	ABUH41488	2010-03-28	Main	General	SPUTUM	D	0			0
41	489	ABUH41489	2010-04-11	Outpatient	Outpatient	MISC (peg site)	D	1			0
41	490	ABUH41490	2010-04-12	Main	General	SPUTUM	D	0			0
41	491	ABUH41491	2010-04-20	Main	General	MISC (peg site)	D	0			0
66	241	ABUH66241	2008-06-24	Main	General	MISC	B	3	4	1	0
66	253	ABUH66253	2008-07-16	Main	General	FLUID	B	8			0
66	268	ABUH66268	2008-08-13	Main	General	BLOOD	B	0			0
66	271	ABUH66271	2008-08-15	Main	General	Wound	B	0			0
66	276	ABUH66276	2008-08-24	Main	ICU	FLUID	B	12			2
71	277	ABUH71277	2008-08-24	Community A	ICU	SPUTUM	A	0	0	4	0
71	278	ABUH71278	2008-08-24	Community A	ICU	SPUTUM	A	3			0
71	279	ABUH71279	2008-08-24	Community A	ICU	SPUTUM	A	0			0
71	296	ABUH71296	2008-09-13	Community A	ICU	SPUTUM	A	0			0
81	364	ABUH81364	2009-04-18	Main	ICU	SPUTUM	C	0		0	4
81	366	ABUH81366	2009-04-22	Main	ICU	SPUTUM	A	3	5		0
81	389	ABUH81389	2009-08-01	Main	ICU	SPUTUM	A	2			0
81	452	ABUH81452	2009-11-26	Main	ICU	SPUTUM	A	1			0
106	429	ABUH106429	2009-10-11	Main	ICU	SPUTUM	E	0	0	4	0
106	440	ABUH106440	2009-11-04	LTCF	General	SPUTUM	E	3			0
106	447	ABUH106447	2009-11-19	Main	ICU	URINE	other	NA			NA
126	102	ABUH126102	2007-12-23	LTCF	General	SPUTUM	B	0	0	0	0
126	106	ABUH126106	2007-12-28	LTCF	General	SPUTUM	B	2			0
129	404	ABUH129404	2009-08-13	Main	ICU	SPUTUM	A	0	1	5	0
129	408	ABUH129408	2009-08-23	Main	ER	URINE	A	1			0
129	409	ABUH129409	2009-08-24	Main	ICU	SPUTUM	A	0			0
129	415	ABUH129415	2009-09-03	Main	General	BRONCH	A	3			0
134	167	ABUH134167	2008-04-14	LTCF	General	URINE	A	4		0	0
134	168	ABUH134168	2008-04-14	LTCF	General	TRACH	A	0			0
134	192	ABUH134192	2008-04-30	LTCF	General	SPUTUM	A	1			1
175	674	ABUH175674	2013-08-18	Main	ICU	MISC (peg site)	D	2		3	0		2
175	677	ABUH175677	2013-09-13	Main	ER	URINE	D	0			0
175	679	ABUH175679	2013-09-27	Main	ICU	URINE	G	NA			NA
184	295	ABUH184295	2008-09-12	Main	General	MISC (peg site)	other	NA		7	NA
184	309	ABUH184309	2008-10-23	Main	General	URINE	B	15			0
184	310	ABUH184310	2008-10-23	Main	ICU	MISC (decubitis)	B	14			0
189	348	ABUH189348	2009-03-02	Community A	ICU	SPUTUM	D	2		5	0
189	349	ABUH189349	2009-02-26	Community A	ICU	SPUTUM	D	1			0
189	355	ABUH189355	2009-03-19	LTCF	General	BLOOD	D	2			0
195	560	ABUH195560	2011-12-22	Main	General	TRACH	B	0		0	1
195	568	ABUH195568	2012-01-17	Main	ER	SPUTUM	B	0			0
195	573	ABUH195573	2012-02-08	Main	ICU	SPUTUM	B	0			0
225	433	ABUH225433	2009-10-22	LTCF	General	BLOOD	A	0		0	0
225	472	ABUH225472	2010-02-05	Main	ICU	BRONCH	A	0			0
225	492	ABUH225492	2010-03-24	Community B	General	TRACH	A	1			0
225	493	ABUH225493	2010-04-11	Main	ICU	SPUTUM	A	2			0
236	84	ABUH23684	2007-11-25	Main	ICU	BLOOD	other	0	3	6	0	1	1
236	85	ABUH23685	2007-11-25	Main	ICU	ABDOMINAL FLUID	other	0			0
236	87	ABUH23687	2007-11-25	Main	ICU	BIOPSY (SCROTAL)	other	2			0
243	14	ABUH24314	2007-10-03	Main	ICU	SPUTUM	A	0	1	0	0
243	33	ABUH24333	2007-10-07	Main	ICU	SPUTUM	A	0			0
243	43	ABUH24343	2007-10-08	Main	ICU	SPUTUM	A	0			0
243	54	ABUH24354	2007-10-11	Main	ICU	URINE	A	0			0
243	55	ABUH24355	2007-10-11	Main	ICU	ABDOMINAL FLUID	A	0			2
243	56	ABUH24356	2007-10-11	Main	ICU	SPUTUM	A	3			0
243	57	ABUH24357	2007-10-11	Main	ICU	ABDOMINAL FLUID	A	6			0
243	66	ABUH24366	2007-10-11	Main	ICU	SPUTUM	A	0			0
243	68	ABUH24368	2007-10-11	Main	ICU	ABDOMINAL FLUID	A	1			1
243	73	ABUH24373	2007-10-11	Main	ICU	ABDOMINAL FLUID	A	2			2
280	81	ABUH28081	2007-11-21	Community A	General	BRONCH	A	1	8	0	0
280	92	ABUH28092	2007-12-04	Community A	ICU	BRONCH	A	0			0
280	93	ABUH28093	2007-12-05	Community A	ICU	SPUTUM	A	1			0
280	99	ABUH28099	2007-12-20	LTCF	General	SPUTUM	A	2			0
293	373	ABUH293373	2009-05-15	Community A	General	MISC (sacral wound)	C	NA			NA
293	377	ABUH293377	2009-06-08	Community A	General	SPUTUM	A	1	0	7	0
293	412	ABUH293412	2009-08-26	Community A	General	BRONCH	A	5			0
304	350	ABUH304350	2009-03-01	Main	General	SPUTUM	A	0	0	13	0
304	352	ABUH304352	2009-03-05	Main	ICU	SPUTUM	A	0			0
315	39	ABUH31539	2007-10-08	Main	ICU	SPUTUM	D	0	0	0	0
315	58	ABUH31558	2007-10-08	Main	ICU	SPUTUM	D	0			0
315	100	ABUH315100	2007-12-21	Main	ICU	SPUTUM	A	2	0	4	0
315	101	ABUH315101	2007-12-22	Main	ICU	BRONCH	A	2			0
326	445	ABUH326445	2009-11-17	Main	ICU	SPUTUM	D	0	0	0	0
326	461	ABUH326461	2009-12-17	Main	ICU	SPUTUM	D	2			0
326	495	ABUH326495	2010-04-05	Main	ICU	SPUTUM	D	1			0
348	25	ABUH34825	2007-08-29	Main	ICU	BLOOD	B	NA		0	NA
348	13	ABUH34813	2007-09-30	Main	ICU	SPUTUM	D	4	0		0
348	27	ABUH34827	2007-10-06	Main	ICU	SPUTUM	D	3			0
355	545	ABUH355545	2011-10-06	Main	ICU	BRONCH	D	0	0	15	0		1
355	569	ABUH355569	2012-01-20	Outpatient	Outpatient	URINE	D	2			1
367	548	ABUH367548	2011-10-22	Community B	General	TRACH	A	0	0	64	0		1
367	558	ABUH367558	2011-12-17	Community B	General	TRACH	other	NA			NA
367	565	ABUH367565	2012-01-07	Community B	General	SPUTUM	A	0			0
370	269	ABUH370269	2008-08-12	LTCF	General	SPUTUM	D	0	0	26	1		1
370	301	ABUH370301	2008-09-18	Community C	General	TRACH	D	0			0
381	482	ABUH381482	2010-01-11	Main	General	SPUTUM	A	NA		3	NA
381	484	ABUH381484	2010-01-10	Main	General	Wound	D	0	0		0
381	467	ABUH381467	2010-01-15	Main	General	Wound	D	1			0
384	444	ABUH384444	2009-11-13	Outpatient	Outpatient	Wound	other	2	0	0	0
384	450	ABUH384450	2009-11-23	Main	General	Wound	other	1			0
392	536	ABUH392536	2011-08-07	Community D	ICU	SPUTUM	other	NA	NA	NA	NA	NA	NA
392	659	ABUH392659	2013-07-11	Community B	General	SPUTUM	other	NA			NA
392	684	ABUH392684	2013-11-13	Community E	General	SPUTUM	G	NA			NA
410	96	ABUH41096	2007-12-15	LTCF	General	SPUTUM	C	0	2	4	0		2
410	103	ABUH410103	2007-12-23	LTCF	General	SPUTUM	C	0			0	1
410	108	ABUH410108	2007-12-26	LTCF	General	SPUTUM	C	0			0
410	128	ABUH410128	2008-01-23	LTCF	General	TRACH	C	0			1
430	459	ABUH430459	2009-12-16	LTCF	General	BLOOD	D	4	0	0	0		1
430	466	ABUH430466	2010-01-02	LTCF	General	SPUTUM	D	0			0
430	478	ABUH430478	2010-01-09	Main	ICU	SPUTUM	A	NA			NA
455	6	ABUH4556	2007-09-13	Main	General	SPUTUM	B	0	0	5	0
455	38	ABUH45538	2007-10-09	Main	ICU	SPUTUM	B	0			0
455	61	ABUH45561	2007-10-13	Main	ICU	SPUTUM	A	NA			NA
455	62	ABUH45562	2007-10-22	Main	ICU	BRONCH	B	3			0
475	197	ABUH475197	2008-05-09	Outpatient	Outpatient	BRONCH	A	0	0	1	0
475	239	ABUH475239	2008-06-12	Outpatient	Outpatient	BRONCH	A	1			0
475	361	ABUH475361	2009-04-08	Main	ICU	STOOL	A	2			0
487	41	ABUH48741	2007-10-08	Main	ICU	SPUTUM	A	0	0	0	0
487	63	ABUH48763	2007-10-21	Main	ICU	Wound	A	0			0
487	64	ABUH48764	2007-10-21	Main	ICU	?	A	1			1
487	78	ABUH48778	2007-11-07	Main	ICU	SPUTUM	A	9			1
504	227	ABUH504227	2008-06-03	Main	ICU	SPUTUM	A	0	0	0	0
504	238	ABUH504238	2008-06-12	Main	ICU	SPUTUM	A	0			0
507	247	ABUH507247	2008-07-09	Main	ICU	SPUTUM	A	1		9	0
507	263	ABUH507263	2008-08-08	Main	ICU	TRACH	A	1			0
507	300	ABUH507300	2008-09-17	Main	ICU	SPUTUM	A	1			0
514	287	ABUH514287	2008-08-30	Main	ICU	SPUTUM	B	0	0	3	0
514	288	ABUH514288	2008-08-29	Main	ICU	ABDOMINAL FLUID	B	0			0
514	289	ABUH514289	2008-09-01	Main	ICU	SPUTUM	B	1			0
532	386	ABUH532386	2009-07-28	Main	ICU	SPUTUM	A	1	0	26	0		1
532	387	ABUH532387	2009-07-29	Main	ICU	SPUTUM	A	10			0
532	392	ABUH532392	2009-08-04	Main	ICU	SPUTUM	A	10			0
535	418	ABUH535418	2009-09-12	Main	ICU	SPUTUM	B	0	0	60	0
535	419	ABUH535419	2009-09-17	Main	ICU	SPUTUM	B	0			0
535	423	ABUH535423	2009-09-23	Main	ICU	ABDOMINAL FLUID	E	NA			NA
588	656	ABUH588656	2013-07-04	Main	ICU	SPUTUM	C	4	0	30	0		5
588	663	ABUH588663	2013-07-30	Main	ICU	SPUTUM	C	3			1
592	583	ABUH592583	2012-04-06	Community A	outpt	SPUTUM	D	NA	NA	NA	NA	NA	NA
592	595	ABUH592595	2012-06-26	Community A	outpt	SPUTUM	other	NA			NA
592	599	ABUH592599	2012-07-06	Community A	outpt	SPUTUM	other	NA			NA
