# Supplementary material for: Genome dynamics of multidrug-resistant Acinetobacter baumannii during infection and treatment
Source: Genome Med. 2016 Mar 3;8:26. doi: 10.1186/s13073-016-0279-y (PMC4776386; doi:10.1186/s13073-016-0279-y)
Supplement: Additional file 2: Table S2. — Isolate metadata including date and location of isolation, and antibiotic susceptibility data. Colistin susceptibility was assayed using both E-test strips (bioMérieux) and broth microdilution tests (Sensititre platform). (XLSX 63 kb) [file 13073_2016_279_MOESM2_ESM.xlsx]

## Sheet: strainlist
Biosample ID	WGS Accession	Strain	Culture Date			SRC		A/S	Amik	Azt	Ceftaz	Tax	Col (E-test)	Col (broth microdilution)	Cipro	Cefep	Gent	Imi	Levo	Mero	P/T	T/S	Tet	Tim	Tobra	Tg
SAMN03084736	JWYK00000000	ABUH1752	2007-10-12	Main campus	ICU	CATHETER		S	I		I				R	R	R	S		S		S		S	R
SAMN03084771	JWXB00000000	ABUH17151	2008-03-18	Main campus	ER	URINE		I	R	I	R	R	0.5	0.5	R	I	R	I	I	R		R	R	R	S	4
SAMN03084774	JWWY00000000	ABUH17182	2008-04-20	Main campus	ER	URINE		R	R	I	R	R	0.5	0.5	R	R	R	R	I	R		R	R	R	S	4
SAMN03084779	JWWT00000000	ABUH17202	2008-05-15	Main campus	ER	URINE		R	R	R	R	R	8	>4	R	R	R	R	R	R		R	R	R	S	4
SAMN03084839	JWUR00000000	ABUH17465	2009-12-29	Main campus	ICU	SPUTUM		I	R		R	R			R	R	R		R	R		R	R	R	R
SAMN03084846	JWUL00000000	ABUH41486	2010-03-15	Main campus	ICU	SPUTUM		I	R		R	R			R	R	R		R	R		R	R	R	R
SAMN03084847	JWUK00000000	ABUH41487	2010-03-21	Main campus	ICU	SPUTUM		S	R		R	R	>128	>4	R	R	R		R	R		R	R	R	I
SAMN03084848	JWUJ00000000	ABUH41488	2010-03-28	Main campus	General	MISC		I	R		R	R	2	>4	R	R	R		R	R		R	R	R	I
SAMN03084849	JWUI00000000	ABUH41489	2010-04-11	Outpt office		SPUTUM		S	R		R	R	>128	>4	R	R	R		R	R		R	R	R	I
SAMN03084850	JWUH00000000	ABUH41490	2010-04-12	Main campus	General	MISC		S	R		R	R	8	>4	R	R	R		R	R		R	R	R	I
SAMN03084851	JWUG00000000	ABUH41491	2010-04-20	Main campus	General	SPUTUM		I	R		R	R	2	>4	R	R	R		I	R		R	R	R	R
SAMN03084782	JWWQ00000000	ABUH66241	2008-06-24	Main campus	General	MISC		R	R	R	R	R			R	R	R	R	R	R		R	R	R	R
SAMN03084784	JZIZ00000000	ABUH66253	2008-07-16	Main campus	General	FLUID		I	R	R	R	R	1	2	R	R	R	R	R	R		R	R	R	R	16
SAMN03084786	JWWN00000000	ABUH66268	2008-08-13	Main campus	General	BLOOD		R	R	R	R	R			R	R	R	R	R	R		R	R	R	R
SAMN03084789	JZIX00000000	ABUH66271	2008-08-15	Outpt office	General	Wound		R	R	R	R	R			R	R	R	R	R	R		R	R	R	R
SAMN03084790	JWWK00000000	ABUH66276	2008-08-24	Main campus	ICU	FLUID		R	R	R	R	R			R	R	R	R	R	R		R	R	R	R	8
SAMN03084791	JWWJ00000000	ABUH71277	2008-08-24	Community A	ICU	SPUTUM		R	R	R	R	R			R	R	R	R	R	R		R	R	R	R
SAMN03084792	JWWI00000000	ABUH71278	2008-08-24	Community A	ICU	SPUTUM		S	R	R	R	R			R	R	R	R	R	R		R	R	R	R
SAMN03084793	JWWH00000000	ABUH71279	2008-08-24	Community A	ICU	SPUTUM		S	R	R	R	R			R	R	R	R	R	R		R	R	R	R
SAMN03084799	JWWD00000000	ABUH71296	2008-09-13	Community A	ICU	SPUTUM		I	R	R	R	R			R	R	R	R	R	R		R	R	R	R
SAMN03084812	JWVR00000000	ABUH81364	2009-04-18	Main campus	ICU	SPUTUM		S	S	R	R	R			R	I	I	S	I	S	R	R	R	S	S
SAMN03084813	JWVQ00000000	ABUH81366	2009-04-22	Main campus	ICU	SPUTUM		R	R		R	R			R	R	R	R	R	R		R	R	R	R	16
SAMN03084818	JWVL00000000	ABUH81389	2009-08-01	Main campus	ICU	SPUTUM		R	R		R	R	0.5	.25	R	R	R	R	R	R		R	R	R	R	4
SAMN03084835	JWUU00000000	ABUH81452	2009-11-26	Main campus	ICU	SPUTUM		R	R		R	R	0.5	.25	R	R	R		R	R		R	R	R	R	4
SAMN03084828	JWVB00000000	ABUH106429	2009-10-11	Main campus	ICU	SPUTUM		I	R		S	I			R	S	R		R	R		R	R	R	R
SAMN03084830	JWUZ00000000	ABUH106440	2009-11-04	LTCF	General	SPUTUM		R	R		S	I			R	R	R		R	R		R	R	R	R	8
SAMN03084833	JWUW00000000	ABUH106447	2009-11-19	Main campus	ICU	URINE		S	R		R	R			R	R	R	R	R	R	R	R	R	R	R
SAMN03084761	JWXL00000000	ABUH126102	2007-12-23	LTCF	General	SPUTUM		S	S		R				R	R	R	R		R		S		R	I
SAMN03084763	JWXJ00000000	ABUH126106	2007-12-28	LTCF	General	SPUTUM		S	I		R				R	R	R	S		R		S		R	I
SAMN03084820	JWVJ00000000	ABUH129404	2009-08-13	Main campus	ICU	SPUTUM		R	R		R	R			R	R	R	R	R	R	R	R	R	R	R
SAMN03084821	JWVI00000000	ABUH129408	2009-08-23	Main campus	ER	URINE		R	R		R	R			R	R	R		R	R		R	R	R	R	32
SAMN03084822	JWVH00000000	ABUH129409	2009-08-24	Main campus	ICU	SPUTUM		R	R		R	R			R	R	R		R	R		R	R	R	R
SAMN03084824	JWVF00000000	ABUH129415	2009-09-03	Main campus	General	BRONCH		R	R		R	R	0.5	.25	R	R	R		R	R		R	R	R	R
SAMN03084772	JWXA00000000	ABUH134167	2008-04-14	LTCF	General	URINE		R	R	R	R	R			R	R	R	R	R	R		R	R	R	R
SAMN03084773	JWWZ00000000	ABUH134168	2008-04-14	LTCF	General	TRACH		R	R	R	R	R			R	R	R	R	R	R		R	R	R	R
SAMN03084776	JWWW00000000	ABUH134192	2008-04-30	LTCF	General	SPUTUM		R	R	R	R	R			R	R	R	R	R	R		R	R	R	R
SAMN03084873	JZJB00000000	ABUH175674	2013-08-18	Main campus	ICU	MISC		R	R		R	R	0.5	2	R	R	R	R	R	R	R	R	R	R	R
SAMN03084874	JWTP00000000	ABUH175677	2013-09-13	Main campus	ER	URINE		R	R		R	R			R	R	R	R	R	R	R	R	R	R	R
SAMN03084875	JWTO00000000	ABUH175679	2013-09-27	Main campus	ICU	URINE		S	R	R	R	R			R	R	R	R	R	R	R	R	R	R	R
SAMN03084798	JWWE00000000	ABUH184295	2008-09-12	Main campus	General	MISC		R	R	R	R	R			R	R	R	R	R	R		R	R	R	R
SAMN03084802	JWWA00000000	ABUH184309	2008-10-23	Main campus	General	URINE		R	R		R	R			R	R	R	R	R	R		R	R	R	R
SAMN03084803	JWVZ00000000	ABUH184310	2008-10-23	Main campus	ICU	MISC		R	R		R	R			R	R	R	R	R	R		R	R	R	R
SAMN03084808	JWVU00000000	ABUH189348	2009-03-02	Community A	ICU	SPUTUM		I	S		R	R			R	R	R	R	R	R		R	R	R	R	4
SAMN03084809	JWVT00000000	ABUH189349	2009-02-26	Community A	ICU	SPUTUM		I	S	R	R	R			R	R	R	S	R	S	R	R	R	R	R	8
SAMN03084810	JWVS00000000	ABUH189355	2009-03-19	LTCF	General	BLOOD		I	S		R	R			R	R	R	R	R	S	R	R	R	R	R	4
SAMN03084861	JWTX00000000	ABUH195560	2011-12-22	Main campus	General	TRACH		R	R		R	R			R	R	R	R	I	R	R	R	R	R	R
SAMN03084863	JWTV00000000	ABUH195568	2012-01-17	Main campus	ER	SPUTUM		R	R		R	R			R	R	R	R	I	R	R	R	R	R	R
SAMN03084865	JWTT00000000	ABUH195573	2012-02-08	Main campus	ICU	SPUTUM		R	R		R	R			R	R	R	R	I	R	R	R	R	R	R
SAMN03084829	JWVA00000000	ABUH225433	2009-10-22	LTCF	General	BLOOD		R	R		R	R			R	R	R		R	R		R	R	R	R	4
SAMN03084842	JWUO00000000	ABUH225472	2010-02-05	Main campus	ICU	BRONCH		R	R		R	R			R	R	R		R	R		R	R	R	R	4
SAMN03084852	JWUF00000000	ABUH225492	2010-03-24	Community B	General	TRACH		R	R		R	R			R	R	R	R	R	R		R	R	R	R	4
SAMN03084853	JWUE00000000	ABUH225493	2010-04-11	Main campus	ICU	SPUTUM		R	R		R	R			R	R	R		R	R		R	R	R	R	16
SAMN03084751	JWXV00000000	ABUH23684	2007-11-25	Main campus	ICU	BLOOD		R	S		R				R	R	R	S		S		R		I	R
SAMN03084752	JWXU00000000	ABUH23685	2007-11-25	Main campus	ICU	FLUID		R	S		R				R	R	R	S		S		R		I	R
SAMN03084753	JWXT00000000	ABUH23687	2007-11-25	Main campus	ICU	BIOPSY		R	S		R				R	R	R	S		S		R		I	R
SAMN03084728	JWYS00000000	ABUH24314	2007-10-03	Main campus	ICU	SPUTUM
SAMN03084731	JWYP00000000	ABUH24333	2007-10-07	Main campus	ICU	SPUTUM		R	R		R				R	R	R	R		R		R		R	R
SAMN03084735	JWYL00000000	ABUH24343	2007-10-08	Main campus	ICU	SPUTUM		R	R		R				R	R	R	R		R		R		R	R
SAMN03084737	JWYJ00000000	ABUH24354	2007-10-11	Main campus	ICU	URINE		R	R		R				R	R	R	R		R		R		R	R
SAMN03084738	JWYI00000000	ABUH24355	2007-10-11	Main campus	ICU	FLUID		R	R		R				R	R	R	R		R		R		R	R
SAMN03084739	JWYH00000000	ABUH24356	2007-10-11	Main campus	ICU	SPUTUM		R	R		R				R	R	R	R		R		R		R	R
SAMN03084740	JWYG00000000	ABUH24357	2007-10-11	Main campus	ICU	MISC		R	R		R				R	R	R	R		R		R		R	R
SAMN03084746	JWYA00000000	ABUH24366	2007-10-11	Main campus	ICU	SPUTUM		R	R		R				R	R	R	R		R		R		R	R
SAMN03084747	JWXZ00000000	ABUH24368	2007-10-11	Main campus	ICU	FLUID		R	R		R				R	R	R	R		R		R		R	R
SAMN03084748	JWXY00000000	ABUH24373	2007-10-11	Main campus	ICU	FLUID		R	R		R				R	R	R	R		R		R		R	R
SAMN03084750	JWXW00000000	ABUH28081	2007-11-21	Community A	General	BRONCH		R	R		R		0.5	0.25	R	R	R	R		R		R		R	R
SAMN03084754	JWXS00000000	ABUH28092	2007-12-04	Community A	ICU	BRONCH		R	R		R		0.5	0.25	R	R	R	R		R		R		R	R
SAMN03084755	JWXR00000000	ABUH28093	2007-12-05	Community A	ICU	SPUTUM		R	R		R		0.5	0.5	R	R	R	R		R		R		R	R
SAMN03084758	JWXO00000000	ABUH28099	2007-12-20	LTCF	General	SPUTUM		R	R		R		0.5	0.5	R	S	R	R		R		R		R	R
SAMN03084814	JWVP00000000	ABUH293373	2009-05-15	Community A	General	MISC		R	R		R	R			R	R	R	R	R	R		R	R	R	R
SAMN03084815	JWVO00000000	ABUH293377	2009-06-08	Community A	General	SPUTUM		I	R		R	R			R	R	R	R	R	R		R	R	R	R
SAMN03084823	JWVG00000000	ABUH293412	2009-08-26	Community A	General	BRONCH		I	R		R	R			R	R	R		R	R		R	R	R	R
SAMN03268809	JWSF00000000	ABUH304350	2009-03-01	Main campus	General	SPUTUM		R	R		R	R			R	R	R	R	R	R		R	R	R	R
SAMN03268807	JWSH00000000	ABUH304352	2009-03-05	Main campus	ICU	SPUTUM		R	R		R	R			R	R	R	R	R	R		R	R	R	R
SAMN03084733	JWYN00000000	ABUH31539	2007-10-08	Main campus	ICU	SPUTUM		R	S		R				R	R	R	R		R		R		R
SAMN03084741	JWYF00000000	ABUH31558	2007-10-08	Main campus	ICU	SPUTUM		I	S		R				R	R	R	R		R		R		R	R
SAMN03084759	JWXN00000000	ABUH315100	2007-12-21	Main campus	ICU	SPUTUM		R	R		R				R	R	R	R		R		R		R	R
SAMN03084760	JWXM00000000	ABUH315101	2007-12-22	Main campus	ICU	BRONCH		R	R		R				R	R	R	R		R		R		R	R
SAMN03084832	JWUX00000000	ABUH326445	2009-11-17	Main campus	ICU	SPUTUM		I	R		R	R			R	R	R		R	R		R	R	R	R
SAMN03084838	JWUS00000000	ABUH326461	2009-12-17	Main campus	ICU	SPUTUM		S	R		R	R	>256	>4	R	I	R		R	R		R	R	R	I
SAMN03084854	JWUD00000000	ABUH326495	2010-04-05	Main campus	ICU	SPUTUM			R	R	R	R			R	R	R	R	R	R	R	R	R	R	R
SAMN03084729	JWYR00000000	ABUH34825	2007-09-30	Main campus	ICU	SPUTUM		S	R	R	R	R			R	I	R	R	I	R		R	R	R	R
SAMN03084727	JWYT00000000	ABUH34813	2007-08-29	Main campus	ICU	BLOOD		S	R	R	R	R			R	R	R	S	R	R	R	R	R	S	R
SAMN03084730	JWYQ00000000	ABUH34827	2007-10-06	Main campus	ICU	SPUTUM
SAMN03084857	JWUB00000000	ABUH355545	2011-10-06	Main campus	ICU	BRONCH		S	R		R	R			R	R	R	R	R	R	R	R	R	R	I
SAMN03084864	JWTU00000000	ABUH355569	2012-01-20	Outpt office		URINE		S	R		R	R			R	R	R	R	R	R	R	R	R	R	R	32
SAMN03084859	JWTZ00000000	ABUH367548	2011-10-22	Community B	General	TRACH		R	R		R	R			R	R	R	R	R	R	R	R	R	R	R	4
SAMN03084860	JWTY00000000	ABUH367558	2011-12-17	Community B	General	TRACH		S	I		R	R			R	R	R	R	R	R	R	R	I	R	I	4
SAMN03084862	JWTW00000000	ABUH367565	2012-01-07	Community B	General	SPUTUM		R	R		R	R			R	R	R	R	R	R	R	R	R	R	R	4
SAMN03084787	JWWM00000000	ABUH370269	2008-08-12	LTCF	General	SPUTUM		R	R	R	R	R			R	R	R	R	I	R		R	R	R	I
SAMN03084801	JWWB00000000	ABUH370301	2008-09-18	Community C	General	TRACH		R	R	R	R	R			R	R	R	R	R	R		R	R	R	R
SAMN03084841	JWUP00000000	ABUH381467	2010-01-10	Main campus	General	MISC		I	R		R	R			R	R	R		R	R		R	R	R	R
SAMN03084845	JZJA00000000	ABUH381484	2010-01-11	Main campus	General	SPUTUM		I	R	R	R	R			R	R	R	R	R	R		R	R	R	R
SAMN03084844	JWUM00000000	ABUH381482	2010-01-15	Main campus	General	MISC		S	R		R	R			R	R	R		R	R		R	R	R	I
SAMN03084831	JWUY00000000	ABUH384444	2009-11-13	Outpt office		MISC		S	S		R	R			R	I	S	R	R	R	R	S	I	R	S
SAMN03084834	JWUV00000000	ABUH384450	2009-11-23	Main campus	General	MISC		S	S		R	R			R	R	S		R	R		S	R	R	S
SAMN03084856	JWUC00000000	ABUH392536	2011-08-07	Community D	ICU	SPUTUM		I	R		S	I			R	R	S	R	I	R	R	S	S	R	S
SAMN03084870	JWTR00000000	ABUH392659	2013-07-11	Community B	General	SPUTUM		I	R		I	R			R	R	R	R	R	R	R	S	I	R	R
SAMN03084876	JWTN00000000	ABUH392684	2013-11-13	Community E	General	SPUTUM		I	R	R	R	R			R	R	R	R	R	R	R	R	I	R	S
SAMN03084757	JWXP00000000	ABUH41096	2007-12-15	LTCF	General	SPUTUM		R	S		R				R	R	R	S		S		R		R	S
SAMN03084762	JWXK00000000	ABUH410103	2007-12-23	LTCF	General	SPUTUM		R	S		R				R	R	R	S		S		R		R	S
SAMN03084764	JWXI00000000	ABUH410108	2007-12-26	LTCF	General	SPUTUM		R	S		R				R	R	R	I		I		R		R	S
SAMN03084765	JWXH00000000	ABUH410128	2008-01-23	LTCF	General	TRACH		R	S	R	R	R			R	R	R	I	R	I		R	R	R	S
SAMN03084837	JWUT00000000	ABUH430459	2009-12-16	LTCF	General	BLOOD		I	R		R	R			R	R	R		R	R		R	R	R	R
SAMN03084840	JWUQ00000000	ABUH430466	2010-01-02	LTCF	General	SPUTUM		I	R		R	R			R	R	R		R	R		R	R	R	R
SAMN03084843	JWUN00000000	ABUH430478	2010-01-09	Main campus	ICU	SPUTUM		I	R		R	R			R	R	R		R	R		R	R	R	I
SAMN03084726	JWYU00000000	ABUH4556	2007-09-13	Main campus	General	SPUTUM		S	R	R	R	R			R	R	R	R	R	R		R	R	I	R
SAMN03084732	JWYO00000000	ABUH45538	2007-10-09	Main campus	ICU	SPUTUM		S	R		R				R	R	R	R		R		R		I	R
SAMN03084742	JWYE00000000	ABUH45561	2007-10-13	Main campus	ICU	SPUTUM		R	R		R				R	R	R	R		R		R		R	R
SAMN03084743	JWYD00000000	ABUH45562	2007-10-22	Main campus	ICU	BRONCH		I	R		R				R	R	R	R		R		R		R	R
SAMN03084777	JWWV00000000	ABUH475197	2008-05-09	Main campus	General	BRONCH		R	R	R	R	R			R	R	R	R	R	R		R	R	R	R
SAMN03084781	JWWR00000000	ABUH475239	2008-06-12	Outpt office		BRONCH		R	R	R	R	R			R	R	R	R	I	R		R	R	R	R
SAMN03084811	JZJF00000000	ABUH475361	2009-04-08	Main campus	ICU	STOOL		R	R		R	R			R	R	R	R	R	R		R	R	R	R
SAMN03084734	JWYM00000000	ABUH48741	2007-10-08	Main campus	ICU	SPUTUM		R	R		R				R	R	R	R		R		R		R	R
SAMN03084744	JWYC00000000	ABUH48763	2007-10-21	Main campus	ICU	WDABS		R	R		R				R	R	R	R		R		R		R	R
SAMN03084745	JWYB00000000	ABUH48764	2007-10-21	Main campus	ICU			R	R		R				R	R	R	R		R		R		R	R
SAMN03084749	JWXX00000000	ABUH48778	2007-11-07	Main campus	ICU	SPUTUM		I	R		R		32	>4	R	R	R	I		R		R		R	R
SAMN03268801	JWRZ00000000	ABUH504227	2008-06-03	Main campus	ICU	SPUTUM		R	R	R	R	R			R	R	R	R	R	R	R	R	R	R	R
SAMN03268796	JWSA00000000	ABUH504238	2008-06-12	Main campus	ICU	SPUTUM		R	R	R	R	R			R	R	R	R	R	R		R	R	R	R
SAMN03084783	JWWP00000000	ABUH507247	2008-07-09	Main campus	ICU	SPUTUM		R	R	R	R	R			R	R	R	R	R	R		R	R	R	R
SAMN03084785	JWWO00000000	ABUH507263	2008-08-08	Main campus	ICU	TRACH		R	R	R	R	R			R	R	R	R	R	R		R	R	R	R
SAMN03084800	JWWC00000000	ABUH507300	2008-09-17	Main campus	ICU	SPUTUM		R	R	R	R	R			R	R	R	R	R	R		R	R	R	R
SAMN03084794	JWWG00000000	ABUH514287	2008-08-30	Main campus	ICU	SPUTUM		R	R	R	R	R			R	R	R	R	R	R		R	R	R	R	4
SAMN03084795	JWWF00000000	ABUH514288	2008-08-29	Main campus	ICU	MISC		R	R	R	R	R			R	R	R	R	R	R		R	R	R	R	2
SAMN03084796	JZJG00000000	ABUH514289	2008-09-01	Main campus	ICU	SPUTUM			R	R	R	R			R	R	R	R	R	R	R			R	R	4
SAMN03084816	JWVN00000000	ABUH532386	2009-07-28	Main campus	ICU	SPUTUM		R	R		R	R	0.5	2	R	R	R	R	R	R		R	R	R	R
SAMN03084817	JWVM00000000	ABUH532387	2009-07-29	Main campus	ICU	SPUTUM		R	R		R	R	0.5	.25	R	R	R	R	R	R		R	R	R	R
SAMN03084819	JWVK00000000	ABUH532392	2009-08-04	Main campus	ICU	SPUTUM		R	R		R	R	1	.25	R	R	R	R	R	R		R	R	R	R
SAMN03084825	JWVE00000000	ABUH535418	2009-09-12	Main campus	ICU	SPUTUM		R	R		R	R			R	R	R	R	R	R		R	R	R	R	4
SAMN03084826	JWVD00000000	ABUH535419	2009-09-17	Main campus	ICU	FLUID		R	R		R	R			R	R	R	R	R	R		R	R	R	R	4
SAMN03084827	JWVC00000000	ABUH535423	2009-09-23	Main campus	ICU	FLUID		I	R		R	R			R	R	I	R	R	R	R	R	R	R	R	4
SAMN03084869	JWTS00000000	ABUH588656	2013-07-04	Main campus	ICU	SPUTUM		R	R		R	R			R	R	R	R	R	R	R	R	R	R	R	8
SAMN03084871	JWTQ00000000	ABUH588663	2013-07-30	Main campus	ICU	SPUTUM		I	R		R	R	1	>4	R	R	R	R	R	R	R	R	R	R	R	8
SAMN03084866	JZIY00000000	ABUH592583	2012-04-06	Community A	outpt	SPUTUM		S	S		R	R			R	R	R	R	R	S	R	R	R	R	R
SAMN03084867	JZJE00000000	ABUH592595	2012-06-26	Community A	outpt	SPUTUM		I	R		I	R			R	R	R	R	R	R	R	S	I	R	R
SAMN03084868	JZJD00000000	ABUH592599	2012-07-06	Community A	outpt	SPUTUM		I	R		I	R			R	R	R	R	R	R	R	S	I	R	R
