# Supplementary material for: Genome dynamics of multidrug-resistant Acinetobacter baumannii during infection and treatment
Source: Genome Med. 2016 Mar 3;8:26. doi: 10.1186/s13073-016-0279-y (PMC4776386; doi:10.1186/s13073-016-0279-y)
Supplement: Additional file 3: Table S3. — Isolate-specific, patient-restricted, patient-specific SNVs. (XLSX 64 kb) [file 13073_2016_279_MOESM3_ESM.xlsx]

## Sheet: isolate-specific
Patient	Locus	Strains	Mutation	Predicted Annotation
17	ACICU_02259	ABUH17151	G75Stop	AsnC family transcriptional regulator
	ACICU_02581	ABUH17151	A401T	acinetobactin siderophore receptor BauA
	ACICU_02574	ABUH17151	synonymous	ABC transporter siderophore synthesis
	ACICU_00760	ABUH17202	H121Q	ABC transporter permease adjacent to bacterioferritin
	ACICU_02414	ABUH17202	L123F	secreted pili protein CsuE
	ACICU_01576	ABUH17202	L123F	Na+/proline symporter
41	ACICU_03002	ABUH41487	P170L	PmrB
	ACICU_03002	ABUH41489	ISAba125 insertion at 7AA	PmrB
66	ACICU_01593	ABUH66241	D330V	predicted peptidylprolyl isomerase
	ACICU_01187	ABUH66241	V435D	predicted MFS transporter
	IG	ABUH66241	IG
	ACICU_03134	ABUH66253	L435H	predicted acyl-CoA dehydrogenase
	ACICU_03653	ABUH66253	E29A	hypothetical protein
	ACICU_03047	ABUH66253	K96I	P-nitrobenzoate reductase NfnB
	ACICU_01827	ABUH66253	D167N	histidine kinase AdeS
	ACICU_03002	ABUH66253	S17R	PmrB
	ACICU_01157	ABUH66253	A138G	predicted adenylosuccinate synthase
	ACICU_01739	ABUH66253	A127V	predicted dehydrogenase
	ACICU_02177	ABUH66253	Q85H	hypothetical protein
	ACICU_03477	ABUH66276	A254V	predicted 4-aminobutyrate transaminase
	ACICU_03495	ABUH66276	Q164Stop	predicted ion channel membrane protein
	ACICU_03498	ABUH66276	T57I	histidine kinase
	ACICU_00089	ABUH66276	synonymous	UDP-glucose 6-dehydrogenase, Ugd
	ACICU_01827	ABUH66276	R312S	histidine kinase AdeS
	ACICU_01674	ABUH66276	P72L	predicted MFS transporter
	ACICU_00303	ABUH66276	D525V	RNA polymerase, beta subunit RpoB
	ACICU_02683	ABUH66276	synonymous	predicted MFS transporter
	ACICU_02085	ABUH66276	A80T	RecA
	IG	ABUH66276	IG	intergenic at 2272424
	ACICU_02039	ABUH66276	L480Q	cytochrome bd-type quinol oxidase
	ACICU_02495	ABUH66276	R197C	predicted protease
71	ACICU_00071	ABUH71278	Y720F	Wcz chain length determinant, tyrosine kinase
	ACICU_03117	ABUH71278	L259F	tryptophan synthase alpha chain, TrpA
	ACICU_01490	ABUH71278	synonymous	predicted amidohydrolase
81	ACICU_00804	ABUH81366	synonymous	synonymous at 897086
	ACICU_01826	ABUH81366	A80P	response regulator AdeR
	ACICU_02988	ABUH81366	Q729Stop	cation/multidrug efflux pump AdeJ
	ACICU_00681	ABUH81389	insertion, frameshift at 627AA	predicted restriction endonuclease
	IG	ABUH81389	IG	intergenic at 1499725
	ACICU_03326	ABUH81452	synonymous	predicted lipoprotein
106	P662_3852	ABUH106440	insertion, frameshift at 367AA	predicted succinate-semialdehyde dehyrogenase, not in ACICU
	ACICU_01824	ABUH106440	A289E	cation/multidrug efflux pump AdeB
	ACICU_02127	ABUH106440	D32E	molybdenum cofactor guanylyltransferase, MobA
126	ACICU_00160	ABUH126106	A99E	Osmotically inducible protein C (OsmC) is a stress -induced protein found in Escherichia coli. This family also contains a organic hydroperoxide detoxification protein that has a novel pattern of oxidative stress regulation.
	ACICU_02539	ABUH126106	deletion, frameshift at 426AA	predicted signal transduction protein containing a membrane domain, an EAL and a GGDEF domain
129	ACICU_01650	ABUH129415	Q993R	transcription-repair coupling factor Mfd
	IG	ABUH129415	IG	intergenic at 908039
	ACICU_01827	ABUH129408	A329T	AdeS
	ACICU_03002	ABUH129415	H2667	PmrB
134	ACICU_01742	ABUH134167	synonymous
	ACICU_03028	ABUH134167	C415S	Ribonuclease G and E
	IG	ABUH134167	IG
	ACICU_02581	ABUH134167	T239S	bauA TonB-dependent siderophore receptor
	V426_1925	ABUH134192	V253D	hypothetical protein
175	ACICU_03302	ABUH175674	I267F	PmrB
	ACICU_02568	ABUH175674	A213P	precited tetrapyrrole synthesis
184	IG	ABUH184310	IG
	IG	ABUH184310	IG
	ACICU_01790	ABUH184310	K78Q	2,3-dihydro-2,3-dihydroxybenzoate dehydrogenase
	ACICU_00277	ABUH184310	N7K	EamA-like transporter family protein
	ACICU_p0035	ABUH184310	E264Stop	hypothetical protein
	ACICU_01499	ABUH184310	K226I	alpha/beta hydrolase
	ACICU_01689	ABUH184310	I244N	histdine phosphatase
	ACICU_01700	ABUH184310	K53T	ABC-type multidrug transport system, ATPase component
	ACICU_01111	ABUH184310	I20N	hypothetical protein
	IG	ABUH184310	IG
	ACICU_02027	ABUH184310	K39Stop	Threonine dehydratase
	IG	ABUH184310	IG
	ACICU_01332	ABUH184310	synonymous
	ACICU_01003	ABUH184310	synonymous
	IG	ABUH184309	IG
	ACICU_00964	ABUH184309	synonymous
	IG	ABUH184309	IG
	IG	ABUH184309	IG
	IG	ABUH184309	IG
	IG	ABUH184309	IG
	ACICU_01494	ABUH184309	synonymous
	ACICU_01179	ABUH184309	V473F	Alkyl hydroperoxide reductase, large subunit
	ACICU_01528	ABUH184309	synonymous
	IG	ABUH184309	IG
	IG	ABUH184309	IG
	IG	ABUH184309	IG
	ACICU_02642	ABUH184309	synonymous
	ACICU_03224	ABUH184309	synonymous
	ACICU_02509	ABUH184309	synonymous
189	ACICU_03256	ABUH189348	G111V	30S ribosomal protein S13 RpsM
	ACICU_02886	ABUH189348	A167T	predicted glycerate kinase
	IG	ABUH189349	IG	intergenic, not in ACICU
	IG	ABUH189355	IG	intergenic, not in ACICU
	IG	ABUH189355	IG	intergenic, not in ACICU
195	none
225	ACICU_01474	ABUH225492	Q57Stop	hypothetical protein
	ACICU_01696	ABUH225493	L105Stop	iron transporter FhuE
	ACICU_01195	ABUH225493	L685F	predicted copA cation transporter ATPase
236	ACICU_00357	ABUH23687	I642V	predicted monovalent cation/H+ antiporter
	ACICU_02869	ABUH23687	synonymous	DNA gyrase subunit B GyrB
243	ACICU_01343	ABUH24356	Q46L	putative 3-hydroxybutyryl-CoA dehydrogenase
	ACICU_02571	ABUH24356	Q44L	siderophore biosynthesis BasI/EntD
	YP_007195510	ABUH24356	G372Stop	insertion sequence ISEc29
	ACICU_01289	ABUH24357	T473A	predicted amidotransferase
	ACICU_02416	ABUH24357	M269I	pilus assembly chaperone CsuC
	ACICU_02414	ABUH24357	synonymous	secreted pili protein CsuE
	ACICU_02414	ABUH24357	S199L	secreted pili protein CsuE
	ACICU_02014	ABUH24357	Q62L	hypothetical protein
	ACICU_01118	ABUH24357	synonymous	Rhs family protein
	IG	ABUH24368	IG	intergenic insertion at 612091
	ACICU_01602	ABUH24373	Y462D	lipid A transporter MsbA
	ACICU_02813	ABUH24373	deletion, frameshift at 121AA	porin protein CarO
	IG	ABUH24373	IG	intergenic at 353134
280	ACICU_03002	ABUH28081	L94Q	PmrB
	ACICU_02317	ABUH28093	K127I	ribosomal small subunit pseudouridine synthase A RsuA
	ACICU_01889	ABUH28099	synonymous	predicted MFS transporter
	ACICU_03002	ABUH28099	L257I	PmrB
293	ACICU_01639	ABUH293377	A231V	predicted ABC transporter
	ACICU_00814	ABUH293412	E371Stop	hypothetical protein
	ACICU_02055	ABUH293412	G214C	methionine aminopeptidase, type I Map_2
	ACICU_02704	ABUH293412	deletion, frameshift at 37AA	tRNA-dihydrouridine synthase DusA
	ACICU_02923	ABUH293412	deletion, frameshift at 126AA	dihydropteroate synthase FolP
	ACICU_02923	ABUH293412	synonymous	dihydropteroate synthase FolP
304	none
315	ACICU_03157	ABUH315100	W261L	histidine kinase
	ACICU_01399	ABUH315100	Q319H	predicted porin
	ACICU_00546	ABUH315101	synonymous	MacA
	ACICU_01470	ABUH315101	N90K	transcriptional regulator
315	none
326	ACICU_03002	ABUH326461	L33P	PmrB
	ACICU_00170	ABUH326461	insertion, A128AA	predicted ABC-type Zn2+ transport ZnuB
	P687_1241	ABUH326495	Y33S	hypothetical protein
348	V427_0076	ABUH34813	H128Y	hypothetical protein
	ACICU_00253	ABUH34813	LR55C	LPS export ABC transporter permease LptF
	ACICU_00266	ABUH34813	L9P	iron transporter FeoB
	ACICU_03230	ABUH34813	K124Stop	hypothetical lipoprotein
	ACICU_01602	ABUH34827	K41N	lipid A export permease MsbA
	ACICU_01308	ABUH34827	L303Q	ACICU_01308 L303Q T6SS inner membrane protein
	IG	ABUH34827	IG	intergenic
355	ACICU_02117	ABUH355569	synonymous	dissimilatory sulfite reductase DsrC
	ACICU_01827	ABUH355569	L197F	histidine kinase AdeS
367	none
370	none
381	ACICU_01179	ABUH381467	synonymous	Alkyl hydroperoxide reductase AhpF
384	ACICU_01716	ABUH384444	deletion, frameshift at 1AA	predicted cystathionine beta-lyase
	IG	ABUH384444	IG	intergenic
	ACICU_01778	ABUH384450	synonymous	predicted dehydrogenase
410	none
430	IG	ABUH430459	IG	intergenic at 1875294, 74bp upstream of ACICU_01760 MFS transporter
	IG	ABUH430459	IG	intergenic at 1875307
	IG	ABUH430459	IG	intergenic at 2857915
	IG	ABUH430459	IG	intergenic at 2857925
455	IG	ABUH45562	IG	intergenic at 767903
	ACICU_00409	ABUH45562	synonymous	acyl-CoA synthetase
	ACICU_00636	ABUH45562	synonymous	predicted peptidase
475	ACICU_03157	ABUH475239	G413Stop	histidine kinase
	ACICU_00071	ABUH475361	P541H	Wcz chain length determinant, tyrosine kinase
	ACICU_01128	ABUH475361	V337I	predicted glycine/D-amino acid oxidase
487	ACICU_01808	ABUH48764	synonymous	predicted Zn-dependent alcohol dehydrogenase
	ACICU_00708	ABUH48778	9168V	response regulator, diguanylate cyclase
	WP_032029390	ABUH48778	V313A	predicted phage tail fiber
	ACICU_02995	ABUH48778	A940D	valyl-tRNA synthetase
	ACICU_03003	ABUH48778	L20F	PmrA
	ACICU_01663	ABUH48778	synonymous	predicted DNA-binding protein HU-beta
	ACICU_00447	ABUH48778	E62K	predicted inorganic ion transport
	ACICU_03283	ABUH48778	H299P	predicted cystathionine beta-lyase
	ACICU_00167	ABUH48778	V49E	ZnuB high affinity zinc uptake
	ACICU_01256	ABUH48778	S110T	predicted hydroxyacyl-CoA dehydrogenase
504	none
507	V426_1996	ABUH507247	T73I	hypothetical protein
	ACICU_02522	ABUH507263	Q267Y	transcription regulator
	ACICU_01696	ABUH507300	insertion, at 45AA	FhuE ferric copragen transporter
514	ACICU_01325	ABUH514289	P150L	HTH transcriptional regulator
532	ACICU_01673	ABUH532386	P242L	siderophore synthesis protein IucD
	ACICU_00909	ABUH532387	F245L	phenylpropinate dioxygenase HcaE
	ACICU_00449	ABUH532387	E177D	hypothetical signal peptide
	WP_000698012	ABUH532387	K265Q	RecF
	WP_000698012	ABUH532387	K267F	RecF
	ACICU_01374	ABUH532387	T332A	4-hydroxybenzoate 3-monooxygenase, FAD-dependent monooxygenase
	ACICU_00252	ABUH532387	synonymous	predicted aminopeptidase
	ACICU_03533	ABUH532387	synonymous	UDP-N-acetylmuramate--L-alanine ligase, MurD
	ACICU_01949	ABUH532387	D433E	NAD-dependent aldehyde dehydrogenase
	ACICU_02370	ABUH532387	synonymous	cytochrome o ubiquinol oxidase, subunit I
	IG	ABUH532387	IG	intergenic
	ACICU_01144	ABUH532392	synonymous	predicted dehyrogenase
	ACICU_01389	ABUH532392	T55A	predicted MFS transporter
	ACICU_02106	ABUH532392	synonymous	hypothetical protein
	ACICU_00613	ABUH532392	W367R	tRNA(Ile)-lysidine synthetase TilS
	ACICU_00716	ABUH532392	D27Y	NADH-quinone oxidoreductase subunit I NuoI
	ACICU_03356	ABUH532392	S10C	predicted permease
	ACICU_02859	ABUH532392	L100P	hypothetical protein
	ACICU_02807	ABUH532392	Q129H	predicted sulfate transporter
	ACICU_01114	ABUH532392	D23N	hypothetical protein
	ACICU_03051	ABUH532392	synonymous	predicted sulfite reductase
535	none
588	ACICU_02689	ABUH588656	T382S	predicted monomeric isocitrate dehydrogenase
	ACICU_01096	ABUH588656	synonymous	predicted transporter
	ACICU_03484	ABUH588656	A242V	predicted MFS transporter
	ACICU_00706	ABUH588656	synonymous	histidine kinase
	ACICU_00170	ABUH588663	P28L	predicted periplasmic metal binding protein family
	ACICU_03003	ABUH588663	E229D	PmrA
	ACICU_03003	ABUH588663	Q247L	PmrA

## Sheet: patient-restricted
Patient	Locus	Strains	Mutation	Predicted Annotation
17	ACICU_03002	ABUH17151, ABUH17182, ABUH17202	V133G	PmrB
	ACICU_02027	ABUH17182, ABUH17202	A232S	predicted threonine dehydrogenase
	ACICU_01624	ABUH17182, ABUH17202	synonymous	flavin-binding monooxygenase-like protein
	ACICU_01624	ABUH17182, ABUH17202	P151L	flavin-binding monooxygenase-like protein
	ACICU_03002	ABUH17182, ABUH17202	P154T	PmrB
41	ACICU_03085	ABUH41487, ABUH41486	G51V	16S RNA methylase RsmC
	ACICU_03003	ABUH41488, ABUH41490, ABUH41491	I173F	PmrA
66	ACICU_00712	ABUH66253, ABUH66276	I82F	NADH:ubiquinone oxidoreductase 24 kD subunit
	ACICU_00071	ABUH66268, ABUH66271	P542L	Wcz chain length determinant, tyrosine kinase
	ACICU_00410	ABUH66268, ABUH66271	L18F	ribonuclease E/G Rne
	IG	ABUH66268, ABUH66271, ABUH66276	IG	intergenic 2527549
81	upstream ACICU_01825	ABUH81389, ABUH81452	5bp deletion at -40	deletion at -40 from AdeA
	ACICU_03189	ABUH81389, ABUH81452	L50Q	predicted phosphohydrolase
	ACICU_00166	ABUH81389, ABUH81452	A24V	predicted amino acid efflux
	ACICU_01391	ABUH81389, ABUH81452	G310S	acetyl-CoA C-acetyltransferase
	ACICU_03002	ABUH81389, ABUH81452	T114I	PmrB
129	ACICU_00371	ABUH129409, ABUH129415	D275N	predicted beta-lactamase family protein
236	ACICU_03593	ABUH23684, ABUH23685	T135A	UDP-N-acetylglucosamine pyrophosphorylase GlmU
	ACICU_03314	ABUH23684, ABUH23685	T77A	predicted stress response regulator
	ACICU_02914	ABUH23684, ABUH23685	N32I	predicted carboxypeptidase
243	ACICU_00303	ABUH24368, ABUH24373	S531F	RNA polymerase, beta subunit RpoB
280	ACICU_03062	ABUH28092, ABUH28099	K114Stop	PilG,type IV pilus response regulator receiver protein
	ACICU_00705	ABUH28092, ABUH28093, ABUH28099	C70S	transcriptional regulator
	ACICU_00545	ABUH28092, ABUH28093	V328W	MacB ABC-type efflux pump
	ACICU_02581	ABUH28092, ABUH28093, ABUH28099	A100T	acinetobaction siderophore receptor BauA
	ACICU_03002	ABUH28092, ABUH28093, ABUH28099	V31F	PmrB
	ACICU_02130	ABUH28092, ABUH28099	G286V	nitrate reductase NirD
	ACICU_01494	ABUH28092, ABUH28099	I183N	arsenic resistance ArsB
	ACICU_01494	ABUH28092, ABUH28099	L191F	arsenic resistance ArsB
410	ACICU_03027	ABUH410103, ABUH410108	deletion, frameshift at 21AA	hypothetical protein
	ACICU_03387	ABUH410103, ABUH410108	deletion, frameshift at 18AA	conserved hypothetical with signal peptide

## Sheet: patient-specific
Patient	Position	AA	Gene		POS
17	7	I_N	hypothetical protein	ACICU_00035	37066
17			IG		81859
17			IG		82004
17	32	C_S	Aspartate/tyrosine/aromatic aminotransferase	ACICU_00097	109367
17	791	L_Q	Non-ribosomal peptide synthetase protein	ACICU_00142	163202
17	106	*_Q	hypothetical protein	ACICU_00150	174770
17	150	G	putative outer membrane protein	ACICU_00219	247683
17			IG		360721
17	22	C_S	hypothetical protein	ACICU_00490	539064
17	129	F_L	hypothetical protein	ACICU_00699	783567
17	503	A_V	hypothetical protein	ACICU_00745	835864
17	615	R_S	alpha/beta hydrolase family protein	ACICU_00883	984823
17	377	C	NAD-dependent aldehyde dehydrogenase	ACICU_00889	992192
17			IG		1000099
17	220	R_S	3'-phosphoadenosine 5'-phosphosulfate sulfotransferase (PAPS reductase)/FAD synthetase	ACICU_00961	1074041
17	2	A_D	Co/Zn/Cd efflux system component	ACICU_01084	1174630
17	225	Q_R	TPR repeat, SEL1 subfamily protein	ACICU_01119	1218348
17	765	F_Y	Alanyl-tRNA synthetase	ACICU_01154	1253146
17	144	*_R	Transcriptional regulator	ACICU_01450	1561360
17	169	L	Acetyl-CoA carboxylase beta subunit	ACICU_01463	1573526
17	188	P_S	terminal alkane-1-monooxygenase	ACICU_01666	1778274
17	340	R_S	Acyl-CoA dehydrogenase	ACICU_01668	1780558
17	225	I	Acyl-CoA dehydrogenase	ACICU_01668	1780901
17	124	G_S	siderophore synthesis protein IucD	ACICU_01673	1786883
17	52	R	2'-5' RNA ligase family protein	ACICU_01685	1802702
17	205	E_Q	Transcriptional regulator	ACICU_01752	1867295
17	130	I_T	Short chain fatty acids transporter	ACICU_01768	1885458
17	44	*_K	AraC-type DNA-binding domain-containing protein, transcription factor	ACICU_01782	1900755
17	27	F_L	AraC-type DNA-binding domain-containing protein	ACICU_01782	1900804
17	563	P	AdeB	ACICU_01824	1949497
17	115	H_L	AdeS	ACICU_01827	1953636
17	169	F_V	AdeS	ACICU_01827	1953797
17	93	N_T	type I secretion outer membrane protein, TolC family	ACICU_01845	1970061
17	141	P_T	putative lipoprotein	ACICU_01854	1980083
17	137	A_V	predicted metal-dependent hydrolase	ACICU_02011	2147158
17			IG		2223099
17			IG		2403846
17	4	S_T	hypothetical protein	ACICU_02327	2452753
17	168	K_N	Transcriptional regulator	ACICU_02356	2490648
17			IG		2560218
17			IG		2560348
17	242	V	Metal-dependent protease with possible chaperone activity	ACICU_02445	2584616
17	58	I_K	RNA methyltransferase RsmE family	ACICU_02538	2679162
17	133	F_L	Permease of the drug/metabolite transporter (DMT) superfamily	ACICU_02602	2760357
17	170	C_F	gTPase-translation elongation factor	ACICU_02630	2792815
17	176	N_Y	predicted esterase of the alpha/beta hydrolase fold	ACICU_02808	2967420
17	256	H_Q	rRNA methylase	ACICU_02840	2996814
17	133	I_L	Electron transfer flavoprotein, alpha subunit	ACICU_02870	3031283
17	286	D_G	Glycerate kinase (C transport and metabolism)	ACICU_02886	3048719
17	290	T	Glycerate kinase	ACICU_02886	3048732
17	10	D_E	PmrA	ACICU_03003	3191155
17	105	A_S	3'-phosphoadenosine 5'-phosphosulfate sulfotransferase (PAPS reductase)/FAD synthetase	ACICU_03025	3215343
17	370	S	Aspartyl-tRNA synthetase	ACICU_03144	3346232
17	612	S_T	Preprotein translocase subunit SecD	ACICU_03166	3372130
17	244	L	Permease of the drug/metabolite transporter (DMT) superfamily	ACICU_03234	3444454
17	199	L	DNA-directed RNA polymerase, alpha subunit/40 kD subunit	ACICU_03253	3467654
17			IG		3503304
17	422	N	Glycyl-tRNA synthetase, beta subunit	ACICU_03321	3523758
17			IG		3583826
17	104	A_E	conserved hypothetical protein	ACICU_03447	3658765
17	30	D_N	Amidase related to nicotinamidase	ACICU_03504	3717870
17	206	F_I	Transcriptional regulator	ACICU_03613	3839311
41	753	A_V	Methionine synthase I, cobalamin-binding domain	ACICU_00933	1038394
41	145	A_V	acetyltransferase	ACICU_01458	1568404
41	67	A_S	Dihydroneopterin aldolase	ACICU_02343	2476904
41	27	A_S	putative membrane protein required for colicin V production (CvpA)	ACICU_02453	2593612
66			IG		1501238
66	97	G_S	general secretion pathway protein J precursor (PilD-dependent protein pddD)	ACICU_01611	1721435
71	263	I_V	Transcriptional regulator	ACICU_00667	736714
71	522	*_L	Alkyl hydroperoxide reductase, large subunit	ACICU_01179	1282367
71	230	H_L	Response regulator containing CheY-like receiver, AAA-type ATPase, and DNA-binding domain	ACICU_01742	1856525
71	436	I_T	Biotin carboxylase	ACICU_02137	2274858
71			IG		3452591
81			IG		1585553
81	313	R_W	AdeS	ACICU_01827	1954229
106			IG		119877
106			IG		1283996
106			IG		1605723
106	158	L	putative hemagglutinin/hemolysin-related protein	ACICU_02944	3126176
129			IG		1698440
129	436	I_T	Biotin carboxylase	ACICU_02137	2274858
129	803	F_L	predicted Zn-dependent peptidase	ACICU_02679	2846963
129	214	Q_R	tRNA-dihydrouridine synthase	ACICU_02704	2877963
129			IG		3452591
134
175	287	L	Flavodoxin reductase (ferredoxin-NADPH reductase) family 1	ACICU_00061	67837
175			IG		561260
175	362	H_R	Exopolyphosphatase (metabolism)	ACICU_00611	668219
175	75	F_L	putative suppressor of F exclusion of phage T7 (FxsA)	ACICU_01561	1673816
175	37	F_L	cobinamide kinase, cobalamin synthesis	ACICU_01686	1803269
175	308	A_S	NAD(FAD)-dependent dehydrogenase	ACICU_01744	1859031
184	376	F_I	Permease of the major facilitator superfamily	ACICU_00669	738705
184	61	K	hypothetical protein	ACICU_01011	1121714
184			IG		2713761
184	179	E_G	predicted tRNA(5-methylaminomethyl-2-thiouridylate) methyltransferase	ACICU_02645	2809117
184	191	*_Y	D-alanyl-D-alanine carboxypeptidase	ACICU_02691	2863012
184	1275	F_Y	hemolysin-type calcium-binding region:RTX N-terminal domain	ACICU_02938	3119827
184	13	E_V	AraC-type DNA-binding domain-containing protein	ACICU_03235	3445328
189	159	H_L	Threonyl-tRNA synthetase	ACICU_00595	652631
189			IG		1911982
189	366	T	AdeJ cation/multidrug efflux pump	ACICU_02988	1950088
189	288	G_S	AdeB cation/multidrug efflux pump	ACICU_01824	3173273
189	292	M_R	Acyl-CoA dehydrogenase	ACICU_03213	3418769
195
225			IG		1585553
225	313	R_W	AdeS	ACICU_01827	1954229
236	213	*	Transcriptional regulator	ACICU_00060	66167
236	464	R	Cysteinyl-tRNA synthetase	ACICU_01224	323717
236	4	E_G	Transcriptional regulator	ACICU_01371	1474578
236	176	*_Y	Acyl-CoA synthetase (AMP-forming)/AMP-acid ligase II	ACICU_01413	1522913
236	332	I_M	predicted unusual protein kinase	ACICU_01669	1782174
236	118	K_M	Translation elongation factor P (EF-P)/translation initiation factor 5A (eIF-5A)	ACICU_02626	2789933
243
280
293	673	L_R	Ribonucleotide reductase, alpha subunit	ACICU_00704	789527
293	102	A_T	Outer membrane protein	ACICU_01172	1274879
293	629	E	T6SS ATPase, ClpV1 family	ACICU_01307	1412986
293	67	I_N	Xanthine dehydrogenase, iron-sulfur cluster and FAD-binding subunit A	ACICU_02561	2713528
293	822	E_V	type I secretion protein, surface adhesion	ACICU_02910	3083335
293	72	P	membrane protease	ACICU_03010	3198604
293	363	E_G	bifunctional protein wax ester synthase/acyl-CoA diacylglycerol acyltransferase	ACICU_03026	3217054
299
304			IG		545086
304	578	P_Q	copper oxidase	ACICU_00652	719677
304	429	I	putative ATP-binding protein	ACICU_00697	779176
304	252	A_P	putative GTPase (G3E family)	ACICU_00896	1000976
304	115	E_V	putative membrane protein	ACICU_00902	1007598
304			IG		1040794
304	238	A_T	benzoate transporter	ACICU_01188	1295195
304	281	I_V	ABC-type multidrug transport system, ATPase and permease components	ACICU_01581	1693918
304	175	F_Y	Acyl CoA:acetate/3-ketoacid CoA transferase, alpha subunit	ACICU_01770	1886787
304			IG		2638855
304			IG		2661023
304	644	I_N	Carbon starvation protein, predicted membrane protein	ACICU_02625	2787619
304	7	L_P	lysyl-tRNA synthetase (class II)	ACICU_02880	3042489
315_100_101	820	*_K	restriction endonuclease	ACICU_00681	755232
315_100_101	41	H	Flavodoxin reductase (ferredoxin-NADPH reductase) family 1	ACICU_01340	1446882
315_100_101	71	N_Y	secreted pili protein CsuE	ACICU_02414	2553789
315_100_101	300	F_L	Glycerate kinase	ACICU_02886	3048762
315
326
348
355	47	A_V	threonine efflux	ACICU_00442	491537
355	82	A_V	MutT, DNA mismatch repair	ACICU_00642	710154
355	352	*_G	putative citrate utilization protein B	ACICU_00665	734018
355	455	P_T	Ribonucleotide reductase, alpha subunit	ACICU_00704	790182
355	17	S	hypothetical protein	ACICU_01014	1123017
355	27	N	hypothetical protein	ACICU_01014	1123047
355	65	P_S	conserved hypothetical protein	ACICU_01268	1372344
355	174	S_T	conserved hypothetical protein	ACICU_01367	1470992
355	108	H_R	chromate transporter ChrA	ACICU_01497	1605410
355	153	I_T	conserved hypothetical protein	ACICU_01517	1631079
355	13	H_Y	regulator of ribonuclease activity B	ACICU_02508	2648427
355	519	A_T	Membrane GTPase LepA	ACICU_02799	2956939
355	462	K_Q	TonB receptor domain	ACICU_03077	3272984
355	69	K_M	Glutathione S-transferase	ACICU_03137	3338081
355			IG		3821825
367	41	Q_R	hypothetical protein	ACICU_01169	27175
367	82	M_V	Wzb protein-tyrosine-phosphatase	ACICU_00072	80401
367	183	A_V	Dihydropteroate synthase	ACICU_00228	253890
367	309	G	DNA-directed RNA polymerase, beta subunit/140 kD subunit	ACICU_00303	327326
367	159	E_V	Type II secretory pathway, ATPase PulE/Tfp pilus assembly pathway, ATPase PilB	ACICU_00345	375913
367	544	K_Q	NADH:ubiquinone oxidoreductase subunit 5 (chain L)/Multisubunit Na+/H+ antiporter, MnhA subunit	ACICU_00357	388275
367			IG		537799
367	276	E_K	3-hydroxyisobutyrate dehydrogenase	ACICU_00577	632292
367	487	L_Q	Exopolyphosphatase	ACICU_00611	668594
367	301	D_V	Metal-dependent amidase/aminoacylase/carboxypeptidase	ACICU_00672	743658
367	209	S_T	hypothetical protein	ACICU_00745	834981
367	660	*_L	hypothetical protein	ACICU_00747	839140
367	314	F_V	Chromosome segregation ATPase	ACICU_00756	848436
367			IG		1050978
367	393	G	capsule assembly protein Wzi	ACICU_00960	1072735
367	255	P_Q	GTPase - Sulfate adenylate transferase subunit 1	ACICU_00962	1075084
367	619	A_V	Autotransporter adhesin	ACICU_00993	1107835
367	147	R	hypothetical protein	ACICU_01010	1121191
367	217	A	Dehydrogenase with different specificities	ACICU_01144	1243909
367	63	N	predicted flavoprotein	ACICU_01145	1244301
367	69	G	predicted flavoprotein	ACICU_01145	1244319
367	79	P_S	phage putative head morphogenesis protein, SPP1 gp7	ACICU_01216	1317784
367	72	L_Q	predicted hydrolase or acyltransferase (alpha/beta hydrolase superfamily)	ACICU_01361	1464675
367	346	R_W	4-hydroxybenzoate 3-monooxygenase, FAD-dependent monooxygenase	ACICU_01374	1477332
367	295	N	hypothetical protein	ACICU_01434	1542768
367	100	R_T	acetyltransferase	ACICU_01458	1568269
367			IG		1569846
367	383	A	putative malonate decarboxylase, alpha subunit	ACICU_01460	1571312
367	367	H_L	Transcriptional regulator containing a DNA-binding HTH domain and an aminotransferase domain (MocR family)	ACICU_01470	1578856
367	156	N_Y	1-acyl-sn-glycerol-3-phosphate acyltransferase	ACICU_01537	1649645
367	164	*_L	AraC-type transR	ACICU_01625	1733843
367	397	I_M	uncharacterized iron-regulated membrane protein	ACICU_01681	1798540
367	401	F_I	uncharacterized iron-regulated membrane protein	ACICU_01681	1798550
367	282	I_T	conserved hypothetical protein	ACICU_01809	1929134
367	164	G_S	AdeS	ACICU_01827	1953782
367			IG		2019322
367	113	H_Q	Transcriptional regulator	ACICU_01921	2051494
367	56	A	Asp-tRNAAsn/Glu-tRNAGln amidotransferase A subunit	ACICU_01976	2112306
367	218	I_M	Ornithine/acetylornithine aminotransferase	ACICU_02051	2187545
367	34	V	hypothetical protein	ACICU_02116	2250587
367	621	A	NAD(P)H-nitrite reductase	ACICU_02130	2266544
367	408	S	NAD(P)H-nitrite reductase	ACICU_02130	2267183
367	56	F_I	Coenzyme F420-dependent N5,N10-methylene tetrahydromethanopterin reductase	ACICU_02359	2492704
367	264	H_Q	Glycosyltransferase	ACICU_02362	2495204
367	199	Q	putative Zn-dependent protease	ACICU_02448	2587106
367	22	L_Q	putative membrane protein required for colicin V production (CvpA)	ACICU_02453	2593626
367	27	C_S	Malic enzyme	ACICU_02540	2683011
367	2	*_K	alpha/beta hydrolase family protein	ACICU_02547	2692322
367	385	L	conserved hypothetical protein	ACICU_02565	2717743
367	225	R	probable acinetobactin biosynthesis protein	ACICU_02572	2725237
367	157	R_W	Glycine/D-amino acid oxidase (deaminating)	ACICU_02607	2765280
367			IG		2846611
367	34	A_T	D-alanyl-D-alanine carboxypeptidase	ACICU_02691	2862539
367	374	A	UDP-N-acetylglucosamine 2-epimerase	ACICU_02700	2873127
367	111	H_R	ABC-type transport system, permease component	ACICU_02864	3022783
367	230	F_L	Long-chain fatty acid transport protein	ACICU_03023	3213369
367	28	S	hypothetical protein	ACICU_03039	3229539
367	38	P_Q	hypothetical protein	ACICU_03046	3236531
367	101	C_Y	Signal transduction histidine kinase	ACICU_03157	3360482
367	132	S	Acyl-CoA dehydrogenase	ACICU_03208	3412895
367	216	I	FAD/FMN-containing dehydrogenase	ACICU_03351	3554946
367	344	I_M	Glutamate synthase domain 2	ACICU_03386	3592247
367	53	A	predicted transcriptional regulator	ACICU_03435	3649254
367	182	L	AraC-type DNA-binding domain-containing protein	ACICU_03462	3669995
370	27	A_V	metal-sensitive transcriptional repressor	ACICU_00011	11767
370	99	I_L	Apolipoprotein N-acyltransferase	ACICU_00385	429243
370			IG		470579
370	58	H_Y	FKBP-type peptidyl-prolyl cis-trans isomerase chaperone (trigger factor)	ACICU_00486	534308
370	351	F_I	ParA/MinD ATPase-like protein	ACICU_00739	828921
370	241	V	Polyphosphate kinase	ACICU_00951	1062574
370	1096	F_S	hypothetical protein	ACICU_01066	1159651
370			IG		1163669
370			IG		1245749
370	65	H_Y	ABC transporter, permease component	ACICU_01292	1395203
370	138	H_P	Acetyl-CoA acetyltransferase	ACICU_01344	1451360
370	187	K_N	Enoyl-CoA hydratase/carnithine racemase	ACICU_01386	1491354
370	235	F_S	siderophore synthesis protein IucD	ACICU_01673	1787217
370			IG		1827727
370	43	V	P pilus assembly protein, chaperone PapD	ACICU_01812	1934327
370	215	L	AraC-type DNA-binding domain-containing protein	ACICU_01967	2103871
370	232	D	ribosomal protein L11 methyltransferase	ACICU_02386	2522693
370	56	H_R	AraC-type DNA-binding domain-containing protein	ACICU_02522	2661742
370	326	A_V	Permease of the major facilitator superfamily	ACICU_02529	2669544
370	48	A_V	peptidyl-prolyl cis-trans isomerase, FKBP-type	ACICU_02693	2865422
370	89	F_S	hypothetical protein	ACICU_02752	2920389
370	400	I_N	Amino acid transporter	ACICU_02974	3159663
370	67	I	Amino acid transporter	ACICU_03336	3540783
370	258	D_Y	UDP-N-acetylmuramyl pentapeptide synthase	ACICU_03399	3607219
370	188	E_K	Glutathione synthase/Ribosomal protein S6 modification enzyme (glutaminyl transferase)	ACICU_03535	3753684
370			IG		3885308
381	48	I_T	putative alkaline phosphatase	ACICU_00474	522235
381	188	F_I	urea carboxylase	ACICU_01281	1383835
381	33	N_Y	conserved hypothetical protein	ACICU_01539	1651226
410	102	A	Ankyrin repeat protein	ACICU_01314	1419988
410	36	F_Y	transR	ACICU_03212	3417955
410	479	G_S	Guanosine polyphosphate pyrophosphohydrolases/synthetase	ACICU_03374	3577621
410	583	A_D	Cell division protein FtsI/penicillin-binding protein 2	ACICU_03401	3609587
455	121	F_L	NTP pyrophosphohydrolase including oxidative damage repair enzyme	ACICU_00420	469368
455	32	V	hypothetical protein	ACICU_01067	1159953
455	96	L	hypothetical protein	ACICU_01067	1160145
455	321	D_E	Fatty-acid desaturase	ACICU_03128	3328054
455	51	N_T	Enoyl-CoA hydratase/carnithine racemase	ACICU_03205	3410770
475	407	V	UDP-N-acetyl-D-mannosaminuronate dehydrogenase	ACICU_00074	83325
475	335	H_L	putative DnaJ domain protein	ACICU_02997	3183804
487
504
507	205	T	hypothetical protein	ACICU_00814	908940
507	95	A_G	L-aspartate dehydrogenase	ACICU_00917	1019275
507	177	R_W	Transcriptional regulator	ACICU_01373	1475627
507	109	S_Y	putative malonate decarboxylase, alpha subunit	ACICU_01460	1570489
507			IG		1998309
507	170	L	predicted membrane protein	ACICU_02006	2141675
507	188	P_T	D-alanyl-D-alanine carboxypeptidase	ACICU_02691	2863001
507	168	I_M	glycosyltransferase	ACICU_03148	3349652
507	191	I_V	hypothetical protein	ACICU_03247	3461771
514	263	L_Q	2-polyprenylphenol hydroxylase	ACICU_01190	1297000
514	329	A_T	AdeS Signal transduction histidine kinase	ACICU_01827	1954277
514	97	A_S	Phosphoribosylaminoimidazolesuccinocarboxamide (SAICAR) synthase	ACICU_03621	3846944
532	108	S_T	Sialic acid synthase	ACICU_00080	88214
532	269	S	esterase	ACICU_00202	227338
532	211	A	disulfide isomerase II family protein	ACICU_00263	287288
532			IG		300753
532	115	F_L	peptidase C13 family protein	ACICU_00646	713159
532	312	F_L	hypothetical protein	ACICU_00699	783018
532	383	I_L	Ribonucleotide reductase, beta subunit	ACICU_00702	787237
532	856	D	Ribonucleotide reductase, alpha subunit	ACICU_00704	788977
532	158	L_Q	Transcriptional regulator	ACICU_00890	993466
532	115	L	Transcriptional regulator	ACICU_00967	1081330
532	291	A_V	Alanyl-tRNA synthetase	ACICU_01154	1254568
532	26	V	putative threonine efflux protein	ACICU_01209	1313262
532	84	C_S	rRNA methylase	ACICU_01502	1611974
532			IG		1654097
532	243	N_Y	cobQ/CobB/MinD/ParA nucleotide binding domain protein ATPase	ACICU_01598	1711854
532	305	F_L	AraC-type DNA-binding domain-containing protein	ACICU_01665	1776627
532			IG		1800018
532			IG		1880499
532	116	*_L	Acyl CoA:acetate/3-ketoacid CoA transferase, beta subunit	ACICU_01960	2092670
532	85	G_V	transcriptional regulator, MarR family	ACICU_01977	2112801
532	214	L	Alanine racemase	ACICU_02378	2513628
532	141	I	5,10-methylenetetrahydrofolate reductase	ACICU_02537	2678530
532	120	C_Y	probable acinetobactin biosynthesis protein basH	ACICU_02572	2725553
532	253	L_S	PmrB	ACICU_03002	3189727
532	169	*_K	Tfp pilus assembly protein FimT	ACICU_03090	3287124
532	61	H_L	signal peptide protein	ACICU_03340	3544667
535	165	F_Y	hypothetical protein	ACICU_00082	90670
535	90	A	NADPH:quinone reductase	ACICU_00445	494799
535	182	G	Peptide chain release factor RF-3	ACICU_00558	612715
535	207	T	Chromosome segregation ATPase	ACICU_00756	848117
535	223	Y	predicted hydrolase or acyltransferase (alpha/beta hydrolase superfamily)	ACICU_00763	859683
535	267	K_Q	hypothetical protein	ACICU_00790	881502
535	240	S_T	Permease of the major facilitator superfamily	ACICU_00913	1016256
535	30	E	hypothetical protein	ACICU_01002	1117064
535			IG		1119351
535	19	N	putative secretion activating protein	ACICU_01068	1160345
535	45	N	putative secretion activating protein	ACICU_01068	1160423
535	65	A_D	glycosyl hydrolase or lysozyme	ACICU_01068	1160482
535	240	F_V	predicted extracellular nuclease	ACICU_01176	1279244
535	1189	F_Y	ATP-dependent helicase	ACICU_01184	1289988
535	103	K	predicted sugar phosphate isomerase	ACICU_01225	1325630
535	34	H_L	hypothetical protein	ACICU_01294	1397081
535	174	I_T	Transcriptional regulator	ACICU_01443	1553535
535			IG		1565542
535	51	D_V	ABC-type taurine transport system, periplasmic component	ACICU_01481	1590520
535	105	G_S	Cytosine/uracil/thiamine/allantoin permease	ACICU_01486	1595907
535			IG		1615961
535			IG		1681934
535	214	I_N	predicted nucleoside-diphosphate-sugar epimerase	ACICU_01645	1758648
535	24	I_T	hypothetical protein	ACICU_01647	1759286
535	32	E_K	tRNA deacylase	ACICU_01671	1783993
535	240	I_L	predicted permease	ACICU_01692	1809324
535	204	H_L	Tryptophan synthase beta chain	ACICU_01728	1840033
535	450	F_L	H+/gluconate symporter	ACICU_01773	1890930
535	191	G	2-polyprenylphenol hydroxylase	ACICU_01783	1901778
535			IG		1940070
535	189	R_S	AdeR	ACICU_01826	1953082
535	71	I_L	hypothetical protein	ACICU_01915	2044696
535			IG		2048814
535	240	L	AraC-type DNA-binding domain-containing protein	ACICU_01967	2103794
535	218	I_K	AraC-type DNA-binding domain-containing protein	ACICU_01967	2103861
535	262	C_G	Trk-type K+ transport system, membrane component	ACICU_02029	2166430
535	68	S	Histone acetyltransferase HPA2	ACICU_02042	2181047
535	189	L	predicted transcriptional regulator	ACICU_02220	2351274
535	33	L_M	hypothetical protein	ACICU_02289	2418285
535	33	E_K	Peptidyl-prolyl cis-trans isomerase (rotamase) - cyclophilin family	ACICU_02305	2436291
535			IG		2440034
535	8	L_R	Flavodoxin reductase (ferredoxin-NADPH reductase) family 1	ACICU_02492	2630897
535	253	I_N	Ribosomal protein S16	ACICU_02512	2653274
535	89	G_V	bauC ABC-type enterochelin transport system, permease component	ACICU_02584	2742535
535	129	G_V	hypothetical protein	ACICU_02604	2762226
535	4	M_V	hypothetical protein	ACICU_02701	2875414
535			IG		2988009
535	315	K_N	Zn-dependent hydrolase, including glyoxylase	ACICU_02906	3072457
535			IG		3076194
535	149	S_T	Tryptophanyl-tRNA synthetase	ACICU_02950	3133177
535	61	R_S	PmrB Signal transduction histidine kinase	ACICU_03002	3190302
535	302	I_K	Fatty acid desaturase	ACICU_03020	3210054
535	67	A_T	Sulfite reductase, alpha subunit (flavoprotein)	ACICU_03051	3242434
535			IG		3332980
535	57	S	2-methylthioadenine synthetase	ACICU_03225	3435781
535			IG		3437064
535	148	H_L	30S ribosomal protein S4	ACICU_03254	3468450
535			IG		3593326
535	133	K_N	Cell division protein FtsI/penicillin-binding protein 2	ACICU_03401	3610936
535	282	A_V	3-deoxy-D-manno-octulosonic-acid transferase	ACICU_03509	3723416
588	332	E	IG		36734
588	117	G	FKBP-type peptidyl-prolyl cis-trans isomerase 2	ACICU_00040	46791
588	877	S	Isoleucyl-tRNA synthetase	ACICU_00042	47873
588	765	Y	Isoleucyl-tRNA synthetase	ACICU_00042	48209
588	180	L_S	Isoleucyl-tRNA synthetase	ACICU_00042	49965
588	146	I_V	FAD synthase	ACICU_00043	51131
588	30	G	Tellurite resistance protein	ACICU_00044	51864
588	462	V	F0F1-type ATP synthase, alpha subunit	ACICU_00176	198382
588	218	I	Signal transduction histidine kinase	ACICU_00258	281654
588	630	K_T	predicted membrane protein	ACICU_00332	364040
588	521	F_L	restriction endonuclease	ACICU_00681	754337
588	110	A_V	putative transposition protein	ACICU_00692	773279
588	114	I_L	Permease of the major facilitator superfamily	ACICU_00913	1015877
588	224	H_R	uncharacterized conserved protein	ACICU_00990	1101208
588	176	D	uncharacterized protein conserved in bacteria	ACICU_01116	1210702
588	1186	E_K	Rhs family protein	ACICU_01118	1216994
588	38	I	hypothetical protein	ACICU_01125	1222109
588	127	L_S	phage putative head morphogenesis protein, SPP1 gp7	ACICU_01216	1317929
588	271	G	TPR repeat, SEL1 subfamily protein	ACICU_01273	1378735
588			IG		1772780
588			IG		1952483
588	91	A_V	AdeR	ACICU_01826	1952789
588			IG		2690841
588	24	K_N	4-hydroxybenzoate polyprenyltransferase	ACICU_02548	2693243
588	36	A_V	ABC-type phosphate transport system, permease component	ACICU_02652	2818458
588	427	E_V	serine protease	ACICU_02690	2860988
588	345	K_N	UDP-N-acetylmuramate-alanine ligase MurD	ACICU_03533	3750920
588	27	P_T	Membrane-fusion protein	ACICU_03647	3870498
588	181	A	Phosphoenolpyruvate carboxylase	ACICU_03649	3872062
588	2	I_R	Glutathione S-transferase	ACICU_03661	3887282

## Sheet: summary_stats
Isolate-specific					Patient-restricted					Patient-specific
Patient	IG	SYNON	NonSYNON		Patient	IG	SYNON	NonSYNON		Patient	IG	SYNON	NonSYNON
17	0	1	5		17	0	1	4		17	10	12	40
41	0	0	1		41	0	0	2		41	0	0	4
66	2	2	19		66	1	0	3		66	1	0	1
71	0	1	2		81	1	0	4		71	1	0	4
81	1	2	3		129	0	0	1		81	1	0	1
106	0	0	3		236	0	0	3		106	3	0	0
126	0	0	2		243	0	0	1		129	2	0	3
129	1	0	3		280	0	0	8		134	0	0	0
134	1	1	3		410	0	0	2		175	1	0	4
175	0	0	2		total:31	2	1	28		184	1	0	5
184	12	8	9		NS/(N+S)		0.0344828	0.965517		189	1	1	3
189	3	0	2							195	0	0	0
195	0	0	0							225	1	0	1
225	0	0	3							236	0	2	4
236	0	1	1							243	0	0	0
243	2	2	9							280	0	0	0
280	0	1	3							293	0	2	5
293	0	1	5							304	4	1	8
304	0	0	0							315	0	1	3
315	0	1	3							315	0	0	0
315	0	0	0							326	0	0	0
326	0	0	3							348	0	0	0
348	1	0	6							355	1	2	12
355	0	1	1							367	5	21	38
367	0	0	0							370	5	5	16
370	0	0	0							381	0	0	3
381	0	1	0							410	0	1	3
384	1	1	1							430	0	0	0
410	0	0	0							455	0	2	3
430	4	0	0							475	0	1	1
455	1	2	0							487	0	0	0
475	0	0	3							504	0	0	0
487	0	2	8							507	1	2	6
504	0	0	0							514	0	0	3
507	0	0	3							532	4	7	15
514	0	0	1							535	12	12	35
532	1	6	14							588	4	11	16
535	0	0	0							total: 378	58	83	237
588	0	2	5							NS/(N+S)		0.259375	0.740625
total: 189	30	36	123
NS/(N+S)		0.226415	0.773585
