# Supplementary material for: Genome dynamics of multidrug-resistant Acinetobacter baumannii during infection and treatment
Source: Genome Med. 2016 Mar 3;8:26. doi: 10.1186/s13073-016-0279-y (PMC4776386; doi:10.1186/s13073-016-0279-y)
Supplement: Additional file 4: Table S4. — Isolate-specific, patient-restricted, patient-specific ISAba1 events. (XLSX 17 kb) [file 13073_2016_279_MOESM4_ESM.xlsx]

## Sheet: isolate-specific
Patient	Isolate	ACICU coordinate	Direction	Orientation	Annotation
17	ABUH17151	2806279	B	R	ACICU_02642	D-alanyl-D-alanine carboxypeptidase
17	ABUH17202	2240240	B	F	ACICU_02102	TetR transcriptional regulator
66	ABUH66276	1881364	B	F	ACICU_01765	LysR transcriptional regulator
66	ABUH66276	3549398	B	F	ACICU_03345	inner membrane protein, transport
81	ABUH81364	202619	B	F	ACICU_00181	hypothetical protein
81	ABUH81364	1251339	B	R
81	ABUH81364	2020898	B	R	ACICU_01896	MFS transporter
81	ABUH81364	3704281	B	F
134	ABUH134192				WP_000932953	TonB-dependent receptor
195	ABUH195560	2245807	B	F	ACICU_02108	hypothetical protein
243	ABUH24355	602706	B	F	ACICU_00550	putative lipoprotein
243	ABUH24355	3513870	B	F	ACICU_03311	hypothetical protein
243	ABUH24368	353077	B	R	ACICU_00323	Aspartyl/asparaginyl beta-hydroxylase
243	ABUH24373	2155131	B	R
243	ABUH24373	na			ACICU_p0091	Nucleotidyltransferase/DNA polymerase involved in DNA repair
293	ABUH293373	1952397	B	F	ACICU_01825	AdeA
293	ABUH293373	3111954	B	F	ACICU_02932	acetyltransferase
348	ABUH34825	1332309	B	F	ACICU_01231	Type I secretion system ATPase
355	ABUH355569	1935100	B	F	ACICU_01813	fimbrial protein FimA
370	ABUH370269				ACICU_00087	UDP-galactose phosphate transferase
410	ABUH410128	3559173	B	R	ACICU_03355	hemerythrin-like protein (O2, Cd, host-defense)
487	ABUH48764	na			V427_0726	hypothetical protein phage region
487	ABUH48778	1689376	B	F	ACICU_01576	Na+/proline symporter
588	ABUH588663				ACICU_01145	Predicted flavoprotein CzcO associated with the cation diffusion facilitator CzcD
Non-highlighted: insertion in coding region
Green: upregulation
No Annotation: predicted neutral effect

## Sheet: patient-restricted
Patient	Isolates	ACICU coordinate	Direction	Orientation	Annotation
41	all but 41486	1935150	E	F	ACICU_01813	fimbrial protein FimA
236	ABUH23684, ABUH23685	1954408	B	F
410	ABUH410103, ABUH410108	1198993	B	R	ACICU_01103	Dihydroorotase, pyrimidine synthesis
Non-highlighted: insertion in coding region
Green: upregulation
No Annotation: predicted neutral effect

## Sheet: patient-specific
Patient	ACICU coordinate	Direction	Orientation	Annotation
17	246015	B	R	ACICU_00218	inorganic pyrophosphatase
17	609414	B	R	ACICU_00555	TetR transcriptional regulator
17	906210	B	F	ACICU_00811	Pirin-related protein
17	1787654	B	F	ACICU_01673	Lysine/ornithine N-monooxygenase
17	2945609	B	F	ACICU_02784	diguanylate cyclase (GGDEF) domain protein
175	232057	B	F	ACICU_00206	DNA polymerase IV
175	609297	B	R	ACICU_00555	TetR transcriptional regulator
236	1826642	B	R	ACICU_01709	hypothetical protein
355	347443	B	R	ACICU_00318	esterase
355	998811	B	F
355	3811346	B	F
355	3847545	B	F
367	3360474	B	F	ACICU_03157	histidine kinase
367	3879091	B	R
370	712825	B	R	ACICU_00646	peptidase
370	1665002	B	F	ACICU_01550	pilus assembly protein, chaperone PapD
410	247393	B	R	ACICU_00219	outer membrane porin, OprD family protein
410	1296131	B	F	ACICU_01189	dehydrogenase
430	1363763	B	F	ACICU_01262	type IV secretion protein Rhs
532	1590314	B	F
588	1274451	B	F
588	1643096	B	R	ACICU_01530	amino acid transporter
588	2051293	B	F	ACICU_01921	TetR transcriptional regulator
588	2149473	B	F	ACICU_02013	lipase
588	2421975	B	R
Non-highlighted: insertion in coding region
Green: upregulation
No Annotation: predicted neutral effect

## Sheet: summary_stats
Isolate-specific					Patient-restricted					Patient specific					Population
Patient	Over-expressed	Loss of function	Neutral		Patient	Over-expressed	Loss of function	Neutral		Patient	Over-expressed	Loss of function	Neutral		Over-expressed	Loss of function	Neutral
17	0	2	0		41	1	0	0		17	3	2	0		13	50	21
66	0	2	0		236	0	0	1		175	1	1	0		0.154762	0.595238	0.25
81	1	1	2		410	1	0	0		236	1	0	0
134	1	0	0		Total	2	0	1		355	0	1	3
195	1	0	0		Fraction of total	0.666667	0	0.333333		367	0	1	1
243	3	1	1							370	2	0	0
293	1	1	0							410	0	2	0
348	0	1	0							430	0	1	0
355	1	0	0							532	0	0	1
370	0	1	0							588	1	2	2
410	0	1	0							Total	8	10	7
487	0	2	0							Fraction of total	0.32	0.4	0.28
588	0	1	0
Total	8	13	3
Fraction of total	0.333333	0.541667	0.125
