# Supplementary material for: Genome dynamics of multidrug-resistant Acinetobacter baumannii during infection and treatment
Source: Genome Med. 2016 Mar 3;8:26. doi: 10.1186/s13073-016-0279-y (PMC4776386; doi:10.1186/s13073-016-0279-y)
Supplement: Additional file 5: Table S5. — Multiply mutated genes. All genes with multiple SNV and ISAba1 events are listed with their predicted function. The text color indicates what the class of mutations are: SNV or ISAba1 events, and whether the mutation was isolate-specific, patient-restricted, or patient-dependent. Green: IS SNV; blue: PR SNV; purple: PS SNV; orange: IS ISAba1; brown: PR ISAba1; pink: PS ISAba1. (XLSX 20 kb) [file 13073_2016_279_MOESM5_ESM.xlsx]

## Sheet: convergent
			Population level
gene	patient	Annotation	NS	S	NS/(N+S)
ACICU_00681	588	restriction endonuclease	6	3	0.666667
	315_100_101
	81
ACICU_00303	66	RpoB	5	59	0.078125
	243
ACICU_00704	293	Ribonucleotide reductase, alpha subunit	0	53	0
	355
ACICU_01154	17	Alanyl-tRNA synthetase	5	50	0.0909091
	532
ACICU_02704	129	tRNA-dihydrouridine synthase	0	24	0
	293
ACICU_00170	326	predicted ABC-type Zn2+ transport ZnuB	4	21	0.16
	588
ACICU_01494	280	arsenic resistance ArsB	10	26	0.277778
	280
ACICU_01824	189	AdeB	16	98	0.140351
	106
ACICU_00913	535	Permease of the major facilitator superfamily	2	23	0.08
	588
ACICU_01576	17	Na+/proline symporter	3	31	0.0882353
	487
ACICU_00357	367	predicted monovalent cation/H+ antiporter	12	60	0.166667
	236
ACICU_01602	243	lipid A transporter MsbA	6	23	0.206897
	348
ACICU_00071	66	wzc tyrosine kinase, chain length determinant	15	134	0.100671
	71
	475
ACICU_03533	588	UDP-N-acetylmuramate-alanine ligase MurD	2	24	0.0769231
	532
ACICU_01673	17	siderophore synthesis protein IucD	15	22	0.405405
	370
	532
	17
ACICU_01696	225	iron transporter FhuE	16	28	0.363636
	507
ACICU_02572	532	probable acinetobactin biosynthesis protein	11	20	0.354839
	367
	532
ACICU_02581	17	acinetobactin siderophore receptor BauA	12	16	0.428571
	134
	280
ACICU_01813	355	fimbrial protein FimA	2	9	0.181818
	41
ACICU_02414	315_100_101	CsuE	13	31	0.295455
	17
	243
	243
ACICU_01118	588	Rhs family protein	44	63	0.411215
	243
ACICU_02453	367	putative membrane protein required for colicin V production (CvpA)	2	8	0.2
	41
ACICU_03401	410	Cell division protein FtsI/penicillin-binding protein 2	8	31	0.205128
	535
ACICU_02691	184	D-alanyl-D-alanine carboxypeptidase, Cell wall/membrane/envelope biogenesis, penicillin binding protein	9	16	0.36
	367
	507
ACICU_01179	71	Alkyl hydroperoxide reductase, large subunit	5	84	0.0561798
	381
ACICU_02137	71	Biotin carboxylase	2	29	0.0645161
	129
ACICU_03051	535	predicted sulfite reductase	22	50	0.305556
	532
ACICU_02886	17	Glycerate kinase	15	38	0.283019
	315_100_101
	189
ACICU_01374	367	4-hydroxybenzoate 3-monooxygenase, FAD-dependent monooxygenase	10	52	0.16129
	532
ACICU_01458	41	acetyltransferase	5	19	0.208333
	367
ACICU_00611	175	Exopolyphosphatase	3	26	0.103448
	367
ACICU_00646	532	peptidase	5	30	0.142857
	370
ACICU_00555	17	TetR transcriptional regulator	9	17	0.346154
	175
ACICU_01921	367	Transcriptional regulator	11	21	0.34375
	588
ACICU_02522	370	AraC-type DNA-binding domain-containing protein	1	18	0.0526316
	507
ACICU_01470	367	Transcriptional regulator containing a DNA-binding HTH domain and an aminotransferase domain (MocR family)	19	22	0.463415
	315100
ACICU_03157	367	histidine kinase	5	30	0.142857
	315100
	475
	367
ACICU_01826	535	AdeR	8	21	0.275862
	588						v
	81
ACICU_01827	17	AdeS	20	30	0.4
	17
	81
	225
	367
	514
	66
	66
	129
	355
ACICU_03002	532	PmrB	12	27	0.307692
	535
	17
	17
	41
	41
	66
	81
	129
	280
	280
	280
	326
ACICU_03003	17	PmrA	3	11	0.214286
	41
	487
	588
	588
ACICU_00699	17	hypothetical protein	1	1	0.5
	532
ACICU_00745	17	signal peptide protein	5	49	0.0925926
	367
ACICU_01216	367	phage putative head morphogenesis protein, SPP1 gp7	21	26	0.446809
	588
